# Supplementary material for: Expression Profiles of Fatty Acid Transporters and the Role of n-3 and n-6 Polyunsaturated Fatty Acids in the Porcine Endometrium
Source: Int J Mol Sci. 2024 Oct 16;25(20):11102. doi: 10.3390/ijms252011102 (PMC11507490; doi:10.3390/ijms252011102)
Supplement: Supplementary file 1 [file ijms-25-11102-s001.zip]

Archive with 2 entries (2 files):
- Blitek_and_Szymanska_IJMS_Supplementary_Figures.pdf
- Blitek_and_Szymanska_IJMS_Supplementary_Tables.pdf
